# Supplementary material for: Enterococcus faecium bacteraemia: a multicentre observational study focused on risk factors for clinical and microbiological outcomes
Source: J Antimicrob Chemother. 2025 Jun 19;80(8):2247–56. doi: 10.1093/jac/dkaf197 (PMC12313462; doi:10.1093/jac/dkaf197)
Supplement: dkaf197_Supplementary_Data [file dkaf197_supplementary_data.zip]

Archive with 4 entries (4 files):
- Suppl. Figure 1.png
- Suppl. Figure 2.png
- Suppl. Figure 3.png
- Suppl. Tables_final.docx
